# Supplementary material for: The impact of mortality salience and explicit self-esteem on plastic reduction intention: A moderated mediation model
Source: PLoS One. 2025 Mar 24;20(3):e0320059. doi: 10.1371/journal.pone.0320059 (PMC11932489; doi:10.1371/journal.pone.0320059)
Supplement: S1 Dataset — (XLSX) [file pone.0320059.s003.xlsx]

## Sheet: Questionaire
Group	AREA	AGE	GENDER	MARRIAGE	INCOME	EDUCATION	RELIGIOSITY	SN_1	SN_2	SN_3	PBC_1	PBC_2	PBC_3	APRFG_1	APRFG_2	APRFG_3	Intention_1	Intention_2	Intention_3	Intention_4	Intention_5	ESE_1	ESE_2	ESE_3	ESE_4	ESE_5	ESE_6	ESE_7	ESE_8	ESE_9	ESE_10	ESE	APRFG	SN	PBC	Intention
1	3	1	-1	-1	2	2	1	5	5	5	6	7	7	6	6	7	6	6	6	7	7	5	6	5	5	5	6	6	5	7	5	5.5	6.33333	5	6.66667	6.4
-1	1	3	1	1	4	3	1	4	4	4	5	4	5	7	7	7	5	6	5	5	4	4	3	5	5	4	3	5	6	3	5	4.3	7	4	4.66667	5
-1	4	2	-1	1	3	3	2	6	5	6	6	6	6	6	6	6	5	6	6	6	6	4	5	5	5	6	4	5	6	4	5	4.9	6	5.66667	6	5.8
1	3	2	1	1	4	2	2	4	4	4	5	4	4	4	5	5	7	5	4	4	6	4	4	4	4	6	4	4	4	5	4	4.3	4.66667	4	4.33333	5.2
1	1	2	-1	1	3	2	3	6	5	6	6	6	6	7	7	7	6	7	6	6	6	6	2	6	6	5	2	6	6	3	6	4.8	7	5.66667	6	6.2
-1	1	2	1	1	3	2	3	4	4	4	5	5	5	6	6	6	4	5	7	4	4	5	4	4	5	5	5	5	5	5	4	4.7	6	4	5	4.8
1	1	2	-1	-1	3	2	1	5	6	5	6	6	6	6	6	6	6	6	6	6	6	2	3	3	5	4	3	4	5	3	3	3.5	6	5.33333	6	6
1	1	2	-1	-1	3	2	2	6	6	6	6	6	6	7	7	7	7	7	6	7	7	6	7	6	5	7	7	7	7	7	7	6.6	7	6	6	6.8
1	3	3	1	-1	3	2	2	6	5	6	6	5	6	7	7	7	7	6	7	7	7	5	5	5	5	6	5	5	5	5	5	5.1	7	5.66667	5.66667	6.8
-1	1	3	1	-1	4	3	2	5	5	5	4	4	5	6	6	6	6	5	6	5	5	5	5	5	5	5	4	5	5	6	6	5.1	6	5	4.33333	5.4
1	3	3	1	-1	4	3	2	5	5	4	5	4	5	7	6	7	5	7	3	3	4	6	7	7	6	4	6	6	5	7	6	6	6.66667	4.66667	4.66667	4.4
1	2	2	1	1	2	2	1	7	6	7	4	5	5	6	6	5	7	7	6	6	5	4	3	3	4	3	6	4	4	2	6	3.9	5.66667	6.66667	4.66667	6.2
1	1	2	1	1	1	1	2	6	5	6	6	7	6	5	5	5	6	5	6	5	5	6	3	6	6	4	3	6	6	4	4	4.8	5	5.66667	6.33333	5.4
-1	1	1	-1	1	2	2	2	5	4	4	5	5	4	6	7	6	6	5	6	6	7	4	3	3	2	3	3	2	4	7	3	3.4	6.33333	4.33333	4.66667	6
1	1	3	1	-1	3	2	2	5	6	6	6	6	6	7	6	6	5	5	5	6	5	6	6	6	6	4	6	6	2	6	6	5.4	6.33333	5.66667	6	5.2
1	1	2	1	1	2	2	3	7	7	7	7	6	6	7	7	6	6	6	6	7	6	6	5	6	6	6	5	6	6	6	5	5.7	6.66667	7	6.33333	6.2
1	1	2	1	1	3	3	1	1	1	4	5	4	4	7	7	7	4	4	4	4	4	4	4	4	5	2	2	4	4	3	3	3.5	7	2	4.33333	4
1	1	2	1	1	2	2	2	4	4	5	6	5	4	5	5	5	4	5	5	5	5	4	5	5	5	5	5	5	5	5	4	4.8	5	4.33333	5	4.8
1	2	4	1	-1	3	2	2	5	4	4	6	5	6	5	5	5	6	5	5	5	6	4	4	4	4	5	5	4	4	5	4	4.3	5	4.33333	5.66667	5.4
-1	1	2	-1	1	3	2	1	6	6	6	6	6	6	6	6	6	6	6	6	6	6	5	4	5	6	5	4	6	4	6	6	5.1	6	6	6	6
-1	5	1	1	1	2	2	2	4	4	4	4	3	2	6	6	6	4	4	4	4	4	4	4	7	5	7	6	7	4	6	6	5.6	6	4	3	4
1	3	2	-1	1	4	3	1	5	6	6	7	7	7	7	7	6	7	7	7	7	7	5	6	5	6	6	6	6	6	7	7	6	6.66667	5.66667	7	7
1	1	4	1	-1	3	2	2	5	5	5	5	5	5	6	5	5	6	6	6	6	6	5	4	4	5	4	4	5	4	4	5	4.4	5.33333	5	5	6
1	1	1	1	1	3	2	1	4	3	2	5	5	5	5	6	7	4	6	5	4	5	4	7	4	5	4	5	4	6	6	6	5.1	6	3	5	4.8
-1	5	4	1	-1	3	3	2	6	6	6	6	5	5	6	6	6	6	6	7	6	5	6	5	6	5	6	5	5	3	6	6	5.3	6	6	5.33333	6
-1	1	2	1	-1	2	2	2	4	4	5	5	5	5	5	5	5	5	5	6	5	5	5	5	5	6	6	3	5	5	5	5	5	5	4.33333	5	5.2
1	1	3	-1	1	3	2	3	5	6	5	6	5	5	6	6	6	5	5	5	5	5	4	3	4	4	4	3	4	5	3	4	3.8	6	5.33333	5.33333	5
1	5	3	-1	-1	3	2	1	4	4	4	5	5	5	5	5	6	5	5	6	6	5	4	6	4	6	4	5	6	6	7	4	5.2	5.33333	4	5	5.4
-1	4	4	1	1	4	1	1	4	4	5	5	5	5	5	5	5	5	5	5	5	5	4	4	5	4	3	3	4	5	4	3	3.9	5	4.33333	5	5
1	1	2	1	1	3	2	3	5	6	5	5	5	5	4	4	5	4	5	3	4	5	5	4	5	6	6	4	5	6	5	6	5.2	4.33333	5.33333	5	4.2
1	5	3	1	-1	3	3	2	6	6	6	6	6	5	6	6	6	7	6	6	6	6	6	4	5	6	7	4	6	6	4	4	5.2	6	6	5.66667	6.2
-1	3	2	1	1	2	2	1	4	4	4	7	7	7	4	4	4	4	4	4	5	4	2	3	7	7	6	3	6	6	3	3	4.6	4	4	7	4.2
1	5	1	-1	1	2	3	1	6	6	6	5	4	5	6	5	6	5	5	5	5	5	5	4	4	5	4	4	4	5	4	3	4.2	5.66667	6	4.66667	5
-1	3	2	1	1	2	2	1	5	5	6	6	6	5	6	6	4	5	5	3	5	5	4	4	5	5	5	2	4	4	3	6	4.2	5.33333	5.33333	5.66667	4.6
-1	1	5	1	1	2	2	1	5	5	6	5	4	4	5	5	5	5	4	5	5	5	4	3	3	4	4	3	4	4	3	4	3.6	5	5.33333	4.33333	4.8
1	4	3	1	-1	3	2	3	5	6	5	6	6	6	5	5	5	6	6	5	7	5	4	4	5	4	6	6	6	6	3	5	4.9	5	5.33333	6	5.8
1	2	2	1	-1	3	2	1	6	6	5	7	7	7	7	7	7	7	7	7	7	7	6	5	4	4	5	5	5	5	6	5	5	7	5.66667	7	7
-1	3	1	-1	1	2	2	2	5	5	5	5	5	5	6	6	6	5	6	6	6	6	4	5	4	5	5	4	5	5	5	5	4.7	6	5	5	5.8
1	1	5	1	-1	3	2	2	6	6	6	6	5	5	6	6	6	6	6	5	6	6	6	4	6	6	4	3	6	6	4	6	5.1	6	6	5.33333	5.8
1	4	2	-1	1	2	2	2	6	6	6	6	6	6	7	7	7	6	6	6	6	6	4	3	4	6	3	2	6	6	6	6	4.6	7	6	6	6
-1	3	2	1	1	4	2	1	5	5	6	4	4	3	4	5	4	4	5	4	5	4	5	4	4	5	3	3	5	5	2	6	4.2	4.33333	5.33333	3.66667	4.4
1	6	2	-1	-1	3	1	4	4	4	4	6	6	6	5	5	5	5	5	5	5	6	5	5	3	4	3	4	7	7	4	7	4.9	5	4	6	5.2
1	5	5	-1	-1	1	2	2	4	5	5	3	2	2	2	2	2	2	2	2	2	6	6	6	4	5	6	6	6	6	6	6	5.7	2	4.66667	2.33333	2.8
1	1	3	-1	-1	3	2	2	7	7	7	6	6	6	7	7	7	6	7	7	7	7	6	6	5	6	6	5	6	6	7	6	5.9	7	7	6	6.8
-1	3	2	-1	-1	3	2	2	4	5	4	6	6	6	6	6	6	6	6	6	6	6	6	5	6	6	5	6	6	6	6	7	5.9	6	4.33333	6	6
-1	2	3	-1	1	3	1	2	4	4	5	6	5	4	7	7	6	7	7	7	7	7	4	4	4	3	4	6	5	4	6	5	4.5	6.66667	4.33333	5	7
-1	3	4	1	-1	2	2	1	5	5	5	6	4	5	6	6	6	5	5	5	5	5	6	5	6	6	4	5	6	5	3	5	5.1	6	5	5	5
-1	1	3	-1	1	3	2	2	5	5	6	5	5	5	6	6	6	5	5	5	6	5	3	5	4	6	3	4	4	5	5	4	4.3	6	5.33333	5	5.2
1	1	3	1	-1	4	2	2	5	5	5	6	5	6	7	7	7	6	6	6	6	6	3	2	3	4	4	3	4	5	3	4	3.5	7	5	5.66667	6
-1	1	3	-1	-1	3	1	1	4	4	4	6	5	5	6	6	6	5	6	6	5	5	6	6	5	6	6	7	5	4	6	5	5.6	6	4	5.33333	5.4
1	3	1	-1	1	3	2	1	6	6	7	6	6	6	6	6	6	6	6	5	5	6	4	5	5	5	6	5	5	4	6	4	4.9	6	6.33333	6	5.6
1	1	3	1	-1	3	2	3	5	4	5	4	5	4	5	4	5	5	4	5	6	5	5	4	5	4	4	4	6	5	4	5	4.6	4.66667	4.66667	4.33333	5
1	1	3	-1	-1	3	2	2	6	5	5	6	5	5	6	5	7	7	6	7	5	6	6	4	5	5	6	5	6	6	5	5	5.3	6	5.33333	5.33333	6.2
1	2	1	-1	1	2	2	2	5	5	5	6	4	4	7	7	7	5	5	5	5	5	6	5	5	5	5	3	6	7	4	4	5	7	5	4.66667	5
-1	2	3	-1	-1	4	3	1	6	6	6	6	4	5	7	7	7	7	7	7	7	6	6	6	5	5	6	6	5	6	7	5	5.7	7	6	5	6.8
-1	1	1	-1	1	3	2	1	4	5	4	3	5	5	4	5	4	5	5	5	5	5	4	3	4	4	4	3	4	4	4	5	3.9	4.33333	4.33333	4.33333	5
1	1	1	-1	1	2	2	1	4	4	4	5	4	4	5	5	5	4	5	5	4	4	5	2	4	4	4	3	5	7	4	4	4.2	5	4	4.33333	4.4
1	3	4	1	-1	3	2	1	5	6	6	7	6	6	7	7	7	7	7	7	7	7	6	7	6	7	6	7	7	6	7	7	6.6	7	5.66667	6.33333	7
1	1	3	-1	-1	3	2	1	4	4	4	7	6	6	7	7	7	7	7	7	7	7	5	6	5	5	7	6	5	5	6	7	5.7	7	4	6.33333	7
1	3	4	-1	-1	2	2	1	5	5	5	6	6	6	5	5	5	5	5	6	7	7	5	5	5	6	6	5	5	6	5	6	5.4	5	5	6	6
1	4	3	-1	-1	2	1	1	7	6	7	6	5	5	7	7	7	6	6	6	7	6	5	5	4	4	5	5	5	6	7	7	5.3	7	6.66667	5.33333	6.2
-1	3	4	1	-1	3	2	2	5	5	5	6	6	6	6	6	6	6	6	6	6	6	4	6	4	6	5	6	6	3	7	4	5.1	6	5	6	6
-1	4	4	-1	-1	2	2	1	7	7	6	7	7	7	6	5	5	6	6	7	7	7	6	5	7	7	6	6	7	6	6	7	6.3	5.33333	6.66667	7	6.6
1	2	1	-1	1	2	3	3	6	6	6	6	6	6	6	6	6	7	7	7	6	6	6	6	5	6	6	6	6	6	6	6	5.9	6	6	6	6.6
1	2	5	1	-1	3	2	3	6	6	6	6	6	6	7	6	6	6	6	6	5	6	6	6	6	5	6	7	5	5	7	6	5.9	6.33333	6	6	5.8
1	2	4	1	-1	3	1	2	5	5	5	6	6	5	7	7	7	6	6	7	6	6	5	3	5	6	3	5	6	6	6	5	5	7	5	5.66667	6.2
1	6	4	1	-1	1	1	2	4	4	4	4	4	4	7	7	7	5	5	4	4	4	4	4	4	5	4	4	4	4	4	5	4.2	7	4	4	4.4
1	5	4	-1	-1	3	2	2	6	6	6	6	6	5	7	7	7	7	7	7	7	7	6	5	6	6	4	4	6	6	5	6	5.4	7	6	5.66667	7
-1	1	4	1	-1	3	2	3	6	6	5	6	6	6	6	6	6	6	6	7	6	6	5	6	6	7	4	7	7	6	6	6	6	6	5.66667	6	6.2
1	1	2	1	1	3	2	1	7	5	5	7	7	5	7	7	6	6	7	6	6	7	6	6	6	7	5	6	6	4	7	7	6	6.66667	5.66667	6.33333	6.4
1	3	5	-1	-1	3	2	3	4	4	4	5	5	4	6	6	6	6	6	6	6	6	4	5	5	5	3	5	5	5	5	4	4.6	6	4	4.66667	6
1	1	4	1	-1	4	2	3	5	5	5	6	5	5	7	7	7	7	6	6	6	6	5	5	5	3	4	6	6	7	6	6	5.3	7	5	5.33333	6.2
-1	4	3	1	-1	2	2	2	5	4	3	5	6	5	5	6	5	5	6	5	4	3	4	3	4	3	4	3	4	5	4	5	3.9	5.33333	4	5.33333	4.6
1	1	3	1	-1	3	2	3	5	5	5	6	6	6	6	6	6	5	6	6	6	6	5	5	4	5	5	5	5	5	5	5	4.9	6	5	6	5.8
1	3	2	1	1	4	2	1	5	5	5	5	5	5	5	4	5	5	5	4	5	5	5	3	5	5	3	3	5	5	3	5	4.2	4.66667	5	5	4.8
1	5	3	-1	1	3	2	1	6	6	6	7	5	6	7	7	7	7	7	6	7	7	5	6	5	6	6	6	6	4	6	6	5.6	7	6	6	6.8
1	1	3	1	-1	4	2	2	6	5	6	7	6	6	7	7	7	7	7	7	7	6	5	4	4	5	3	4	5	5	5	5	4.5	7	5.66667	6.33333	6.8
1	1	1	1	1	2	1	1	6	5	6	5	6	6	6	6	7	6	7	6	6	5	6	4	6	6	2	2	5	5	3	5	4.4	6.33333	5.66667	5.66667	6
1	5	5	1	-1	3	2	1	6	6	6	5	6	5	6	6	6	6	6	7	6	6	4	5	4	5	4	5	6	6	4	5	4.8	6	6	5.33333	6.2
-1	3	3	-1	-1	4	1	1	3	4	4	4	3	4	4	4	4	4	4	3	4	4	5	4	4	5	4	4	4	4	4	4	4.2	4	3.66667	3.66667	3.8
-1	5	2	1	-1	3	3	1	5	5	5	6	5	5	6	6	7	5	4	4	4	4	6	6	5	6	3	5	5	4	5	5	5	6.33333	5	5.33333	4.2
1	1	2	-1	-1	3	2	2	6	6	6	6	3	5	6	6	6	5	5	5	5	5	3	3	4	4	2	3	3	5	2	3	3.2	6	6	4.66667	5
1	1	4	-1	1	3	2	3	6	6	6	6	6	6	7	6	6	6	6	7	6	6	5	6	6	5	4	4	5	6	5	5	5.1	6.33333	6	6	6.2
1	1	5	1	-1	3	1	3	4	5	6	6	6	6	6	6	7	6	7	6	6	6	4	4	4	4	4	4	4	4	4	4	4	6.33333	5	6	6.2
1	1	3	-1	-1	6	3	1	5	5	5	6	6	6	6	6	6	6	6	6	6	6	5	5	5	6	5	4	6	6	5	6	5.3	6	5	6	6
-1	2	3	1	-1	3	3	2	5	5	5	7	7	7	7	6	6	7	7	6	7	7	7	7	7	7	7	7	7	5	7	7	6.8	6.33333	5	7	6.8
1	1	5	-1	-1	3	2	2	6	6	6	6	6	6	7	7	7	7	7	6	7	7	6	6	6	6	6	7	6	6	7	7	6.3	7	6	6	6.8
1	1	3	-1	1	3	2	3	4	5	5	5	6	6	7	7	7	6	7	5	5	6	2	1	4	4	4	2	4	6	6	4	3.7	7	4.66667	5.66667	5.8
-1	1	4	-1	-1	3	3	3	5	5	5	5	5	5	5	5	5	5	5	5	5	5	5	4	5	5	3	4	4	5	5	5	4.5	5	5	5	5
1	1	3	-1	-1	3	2	1	5	5	5	6	6	6	6	6	6	6	6	6	6	6	6	6	5	6	6	6	6	4	6	6	5.7	6	5	6	6
1	1	4	-1	-1	3	2	2	6	7	7	6	6	6	7	7	6	7	7	7	7	7	6	7	5	6	6	7	6	5	7	6	6.1	6.66667	6.66667	6	7
-1	3	4	1	-1	3	2	2	6	6	6	5	5	6	7	6	6	7	6	6	6	6	5	5	5	5	6	5	5	5	5	5	5.1	6.33333	6	5.33333	6.2
-1	3	2	1	1	2	1	1	6	5	5	6	6	5	5	5	5	6	4	5	5	5	1	1	4	5	2	1	4	4	1	4	2.7	5	5.33333	5.66667	5
1	1	1	-1	1	3	3	2	6	5	7	6	7	6	7	6	6	7	6	6	7	6	7	3	4	4	3	4	5	6	5	5	4.6	6.33333	6	6.33333	6.4
-1	2	4	1	-1	4	2	1	6	6	6	6	4	4	6	6	4	6	6	6	6	6	4	4	4	4	4	4	4	5	4	4	4.1	5.33333	6	4.66667	6
1	3	2	-1	-1	2	3	2	5	5	5	6	4	5	7	7	7	7	7	7	6	6	4	4	5	6	5	5	6	6	7	5	5.3	7	5	5	6.6
1	4	1	-1	1	1	2	1	4	4	4	5	2	4	7	7	7	7	7	7	7	7	2	1	4	4	5	1	4	7	2	2	3.2	7	4	3.66667	7
-1	1	2	-1	-1	2	2	1	4	4	4	4	3	4	5	5	5	6	6	6	6	6	6	7	5	5	6	7	5	5	7	5	5.8	5	4	3.66667	6
-1	2	1	-1	1	1	2	1	6	6	4	5	3	5	6	6	5	5	5	5	3	4	5	1	4	4	2	2	4	5	4	5	3.6	5.66667	5.33333	4.33333	4.4
1	4	2	1	-1	4	1	2	6	4	6	6	6	5	6	5	6	6	6	5	6	6	6	3	6	7	2	2	5	6	2	6	4.5	5.66667	5.33333	5.66667	5.8
-1	3	2	-1	1	2	2	3	5	5	5	6	5	6	6	6	6	6	6	6	6	6	5	5	4	5	4	5	4	4	5	4	4.5	6	5	5.66667	6
-1	4	4	-1	1	3	3	3	6	4	4	7	6	6	7	7	6	7	7	6	7	7	5	7	6	6	4	7	6	6	7	5	5.9	6.66667	4.66667	6.33333	6.8
-1	2	2	1	1	3	2	2	6	6	5	6	7	6	7	7	5	6	6	5	6	5	4	7	5	5	6	7	6	5	7	4	5.6	6.33333	5.66667	6.33333	5.6
1	4	4	1	-1	3	2	2	6	6	6	6	6	6	7	7	7	6	6	6	7	6	5	5	5	6	2	3	5	5	3	5	4.4	7	6	6	6.2
-1	5	2	-1	1	1	2	3	4	4	4	4	4	4	4	4	4	4	4	4	4	4	4	4	4	4	4	4	4	4	4	4	4	4	4	4	4
1	1	2	-1	-1	3	2	3	6	6	6	6	6	6	6	6	6	6	6	5	5	5	6	4	5	5	5	4	5	5	5	5	4.9	6	6	6	5.4
-1	4	4	1	-1	4	3	2	5	5	5	5	5	5	6	6	6	6	6	6	6	6	6	6	6	4	4	6	6	4	6	6	5.4	6	5	5	6
-1	1	2	-1	1	3	2	1	7	7	7	7	6	6	7	6	7	7	7	5	7	7	7	7	6	6	6	7	7	7	7	7	6.7	6.66667	7	6.33333	6.6
1	2	4	-1	1	3	2	1	5	5	4	6	6	6	6	6	6	6	6	6	5	6	4	3	4	4	5	3	4	6	5	4	4.2	6	4.66667	6	5.8
-1	1	3	1	1	3	3	2	5	4	5	6	5	5	7	7	7	6	6	6	6	6	5	3	5	5	3	3	5	6	4	4	4.3	7	4.66667	5.33333	6
-1	2	2	1	-1	2	2	2	4	4	4	6	5	4	5	4	4	4	5	5	4	4	5	5	5	4	5	5	5	6	6	5	5.1	4.33333	4	5	4.4
-1	1	3	-1	-1	3	2	2	4	4	4	5	5	4	5	5	6	5	6	5	5	5	5	5	4	4	4	5	5	4	5	5	4.6	5.33333	4	4.66667	5.2
1	1	2	1	1	4	3	2	7	6	5	7	7	7	7	7	7	7	7	7	7	7	6	6	5	7	5	7	4	4	5	4	5.3	7	6	7	7
1	1	1	1	-1	3	2	1	5	5	5	5	6	5	6	6	6	5	5	5	5	5	6	5	6	5	5	6	6	4	6	6	5.5	6	5	5.33333	5
-1	3	1	-1	1	2	2	3	6	6	6	6	6	6	7	7	6	5	5	5	4	5	5	2	5	5	4	3	5	4	4	3	4	6.66667	6	6	4.8
-1	5	1	1	1	2	2	1	5	5	4	4	5	5	4	5	4	4	4	5	4	4	6	2	6	6	3	3	5	4	4	4	4.3	4.33333	4.66667	4.66667	4.2
1	3	5	1	-1	6	1	3	5	5	5	4	5	5	7	7	6	6	5	6	5	6	5	6	5	4	4	5	5	5	6	5	5	6.66667	5	4.66667	5.6
-1	4	4	1	-1	2	2	2	4	4	4	5	4	4	6	6	6	5	5	1	6	5	5	6	5	4	5	6	6	7	6	4	5.4	6	4	4.33333	4.4
1	5	1	-1	1	2	2	1	6	6	6	6	6	6	7	6	7	7	7	5	6	7	6	5	5	5	2	5	6	6	7	5	5.2	6.66667	6	6	6.4
1	4	1	-1	1	3	2	2	4	6	5	6	5	4	6	7	5	6	6	6	6	6	4	2	4	5	3	2	5	6	4	4	3.9	6	5	5	6
1	3	1	-1	1	3	2	1	5	7	7	7	6	5	5	6	7	6	7	5	7	7	7	2	5	6	3	3	4	7	2	6	4.5	6	6.33333	6	6.4
-1	3	2	1	1	3	3	2	5	5	6	5	5	5	5	5	5	4	4	5	5	6	7	4	5	4	4	6	4	5	6	5	5	5	5.33333	5	4.8
-1	1	4	1	1	2	2	3	4	4	4	5	5	5	5	4	5	5	4	4	5	5	4	4	5	5	3	4	5	5	4	4	4.3	4.66667	4	5	4.6
-1	3	1	-1	1	2	2	1	6	6	6	7	7	7	6	6	6	6	6	6	5	7	6	3	5	6	4	4	5	5	4	5	4.7	6	6	7	6
-1	1	4	1	1	2	1	2	6	5	5	6	4	5	7	7	7	6	7	6	6	6	3	4	4	5	4	4	4	4	5	4	4.1	7	5.33333	5	6.2
1	1	2	1	1	1	2	1	6	5	5	6	5	5	5	6	5	5	6	5	6	5	6	2	6	6	2	2	6	6	3	6	4.5	5.33333	5.33333	5.33333	5.4
1	1	2	1	-1	5	3	2	5	4	4	6	6	6	7	6	6	6	6	7	6	6	3	3	4	4	3	3	4	5	4	4	3.7	6.33333	4.33333	6	6.2
-1	1	4	1	-1	3	1	2	5	5	5	5	6	5	6	6	6	6	6	6	6	6	2	6	5	5	3	6	5	5	4	5	4.6	6	5	5.33333	6
1	5	4	1	-1	2	2	1	5	5	5	6	6	6	6	6	6	6	6	6	6	6	6	5	5	6	5	5	6	6	5	6	5.5	6	5	6	6
1	1	2	1	1	3	2	3	5	7	3	7	7	7	7	7	7	7	7	7	7	7	5	3	7	7	5	7	7	7	3	7	5.8	7	5	7	7
-1	1	4	-1	1	2	2	3	6	3	6	6	4	4	6	6	6	6	6	6	6	6	7	7	6	7	5	7	7	4	7	7	6.4	6	5	4.66667	6
1	1	2	-1	-1	4	2	2	3	3	4	7	6	7	7	7	7	7	7	7	7	7	4	6	4	4	6	6	4	4	6	4	4.8	7	3.33333	6.66667	7
1	3	2	1	1	2	2	2	4	4	4	6	4	5	6	6	6	5	5	5	5	5	4	2	4	5	3	2	4	5	3	3	3.5	6	4	5	5
1	1	2	-1	1	3	3	3	6	6	6	6	6	5	7	7	7	7	7	7	7	7	6	6	6	6	5	7	6	3	7	7	5.9	7	6	5.66667	7
-1	3	4	-1	-1	3	2	2	6	6	6	6	7	5	7	7	7	6	6	7	7	6	6	7	7	6	5	6	7	6	7	7	6.4	7	6	6	6.4
-1	4	4	1	-1	3	2	3	5	5	5	5	5	5	6	6	6	5	5	5	5	6	5	6	4	4	4	5	5	5	5	4	4.7	6	5	5	5.2
1	1	3	1	-1	4	3	1	4	4	7	7	7	7	7	6	6	7	7	7	7	6	7	7	7	5	7	7	7	4	7	7	6.5	6.33333	5	7	6.8
1	1	3	-1	1	4	2	2	6	5	5	5	5	6	5	5	4	5	5	4	4	5	5	4	4	5	3	4	5	5	3	5	4.3	4.66667	5.33333	5.33333	4.6
-1	1	2	-1	1	3	2	1	4	4	4	5	3	3	6	6	6	6	6	6	6	6	5	3	5	5	3	3	5	6	5	5	4.5	6	4	3.66667	6
-1	2	2	1	1	3	2	1	5	6	6	6	4	4	5	6	4	5	5	4	4	6	3	4	5	6	4	4	4	4	3	3	4	5	5.66667	4.66667	4.8
1	2	5	-1	-1	1	1	2	5	5	5	5	4	5	6	6	6	6	6	6	6	6	6	6	4	4	4	5	5	4	6	4	4.8	6	5	4.66667	6
-1	1	3	1	-1	4	2	3	5	5	5	6	6	5	6	5	5	4	3	4	4	4	5	3	5	6	4	3	4	5	4	5	4.4	5.33333	5	5.66667	3.8
-1	1	1	1	1	5	3	2	4	5	4	4	5	4	4	4	3	4	3	4	3	4	4	4	4	4	5	4	3	4	4	4	4	3.66667	4.33333	4.33333	3.6
-1	1	2	-1	-1	1	2	1	4	4	5	4	4	3	4	4	4	3	3	4	4	4	4	4	4	6	4	5	4	4	4	4	4.3	4	4.33333	3.66667	3.6
1	5	2	-1	-1	2	2	1	6	6	7	5	5	6	7	7	7	7	7	7	7	7	4	2	5	6	2	2	4	5	3	3	3.6	7	6.33333	5.33333	7
-1	4	4	-1	1	2	1	3	6	6	6	6	6	6	6	6	6	6	6	6	6	6	5	5	6	6	4	6	6	6	6	6	5.6	6	6	6	6
1	1	4	1	-1	4	3	2	6	7	6	6	7	5	7	7	7	5	6	6	5	6	6	5	6	6	3	6	7	7	7	7	6	7	6.33333	6	5.6
-1	1	4	1	-1	3	1	2	5	6	6	6	6	5	7	7	7	6	6	7	5	6	4	6	5	6	3	5	6	6	6	4	5.1	7	5.66667	5.66667	6
1	1	5	-1	-1	2	1	1	6	7	7	7	6	6	7	7	7	7	7	6	7	7	6	6	4	6	4	7	6	7	7	7	6	7	6.66667	6.33333	6.8
1	4	3	-1	1	4	2	1	5	5	5	6	6	6	6	6	6	6	7	6	6	6	4	3	4	6	4	3	4	4	3	4	3.9	6	5	6	6.2
-1	2	3	1	1	4	3	2	5	5	4	5	6	6	7	7	7	5	5	6	5	5	5	7	5	5	5	6	6	5	6	6	5.6	7	4.66667	5.66667	5.2
1	1	3	-1	-1	5	2	3	6	6	6	6	7	7	7	6	7	6	6	6	5	6	6	7	6	4	3	7	6	6	7	6	5.8	6.66667	6	6.66667	5.8
1	4	4	1	-1	3	2	2	6	6	6	7	6	6	6	6	7	6	6	6	6	6	5	6	4	6	2	6	4	6	6	6	5.1	6.33333	6	6.33333	6
-1	1	2	-1	1	5	3	1	4	4	4	7	6	6	7	7	7	7	7	4	7	6	5	6	6	6	7	7	7	7	7	5	6.3	7	4	6.33333	6.2
1	1	4	-1	-1	3	2	2	6	6	7	7	7	7	7	7	6	6	7	7	5	7	5	5	5	5	3	6	5	5	6	5	5	6.66667	6.33333	7	6.4
-1	2	3	1	1	2	2	1	4	4	5	5	5	2	4	6	6	6	6	6	6	6	5	4	5	4	5	5	6	4	6	6	5	5.33333	4.33333	4	6
1	6	2	-1	1	2	2	2	4	4	4	3	3	4	6	5	5	4	4	4	4	4	3	3	3	5	3	3	4	6	3	4	3.7	5.33333	4	3.33333	4
-1	5	4	-1	1	3	2	3	4	5	4	6	4	4	6	6	6	6	5	6	4	6	4	5	6	4	4	5	5	6	4	4	4.7	6	4.33333	4.66667	5.4
-1	4	5	1	-1	3	2	1	6	6	6	5	6	7	7	7	7	6	6	5	6	6	4	5	5	5	5	7	6	6	5	5	5.3	7	6	6	5.8
-1	3	3	-1	1	2	2	1	5	5	5	6	4	4	7	7	7	7	7	7	7	7	2	3	4	5	2	2	4	7	2	3	3.4	7	5	4.66667	7
-1	1	4	1	-1	2	1	2	5	5	5	5	4	4	5	5	5	5	5	5	5	5	4	5	4	4	3	5	5	5	5	5	4.5	5	5	4.33333	5
-1	1	5	-1	-1	4	2	1	4	4	5	4	6	4	7	7	7	6	6	5	6	6	6	6	6	6	4	4	6	3	6	4	5.1	7	4.33333	4.66667	5.8
-1	1	5	-1	-1	3	1	3	4	4	4	4	4	4	7	7	7	7	7	7	7	7	4	6	4	4	4	4	4	4	4	4	4.2	7	4	4	7
1	5	3	-1	1	3	2	1	6	6	5	6	4	4	7	7	7	6	5	7	5	6	4	4	4	5	3	3	5	6	4	5	4.3	7	5.66667	4.66667	5.8
-1	1	2	1	1	3	2	3	4	4	4	5	5	5	6	6	6	4	5	6	5	4	5	4	4	5	4	5	5	5	5	4	4.6	6	4	5	4.8
-1	1	3	1	-1	4	3	2	5	5	5	5	4	5	6	6	6	6	6	5	5	5	5	5	5	5	4	4	5	5	6	6	5	6	5	4.66667	5.4
-1	5	4	1	-1	3	3	2	6	6	6	6	5	5	6	6	6	6	6	6	6	6	6	5	6	5	5	5	5	3	6	6	5.2	6	6	5.33333	6
-1	3	2	1	1	2	1	1	6	5	5	6	6	5	5	5	5	5	5	5	5	5	1	1	4	5	2	1	4	4	1	4	2.7	5	5.33333	5.66667	5
-1	3	1	-1	1	2	2	3	6	6	6	6	6	6	7	7	6	5	5	4	5	5	5	2	5	5	4	3	5	4	4	3	4	6.66667	6	6	4.8
-1	3	1	-1	1	2	2	1	6	6	6	7	7	7	6	6	6	6	6	6	6	6	6	3	5	6	4	4	5	5	4	5	4.7	6	6	7	6
-1	6	5	1	-1	3	1	2	7	7	7	7	7	7	7	7	7	7	7	7	7	7	6	7	7	7	4	7	7	7	7	7	6.6	7	7	7	7
-1	3	4	-1	-1	3	2	2	6	6	6	6	7	5	7	7	7	5	7	7	7	6	6	7	7	6	5	6	7	6	7	7	6.4	7	6	6	6.4
-1	3	3	1	-1	3	2	1	3	2	2	4	3	4	5	5	5	5	4	3	4	4	5	4	5	6	4	6	6	6	6	4	5.2	5	2.33333	3.66667	4
-1	2	3	1	1	4	3	2	5	5	4	5	6	6	7	7	7	5	5	5	5	5	5	7	5	5	5	6	6	5	6	6	5.6	7	4.66667	5.66667	5
-1	4	4	-1	1	2	1	3	6	6	6	6	6	6	6	6	6	6	6	7	6	5	5	5	6	6	4	6	6	6	6	6	5.6	6	6	6	6
1	5	3	1	1	2	2	1	6	6	6	7	6	6	7	7	7	7	7	7	7	7	7	6	6	6	6	6	6	6	6	7	6.2	7	6	6.33333	7
-1	1	4	-1	-1	5	2	1	7	6	7	7	7	7	7	7	6	7	7	7	7	6	6	6	6	6	5	7	6	2	7	6	5.7	6.66667	6.66667	7	6.8
1	1	3	-1	-1	1	2	1	5	5	5	6	6	6	7	7	7	7	7	7	7	5	5	4	4	5	4	4	4	4	5	4	4.3	7	5	6	6.6
1	4	4	-1	-1	3	2	4	7	6	6	7	7	7	7	7	7	7	7	7	7	7	6	7	7	7	6	7	7	6	7	7	6.7	7	6.33333	7	7
1	5	5	-1	-1	2	2	1	6	6	6	6	3	6	7	7	7	7	7	5	7	6	5	4	5	6	3	6	6	7	5	7	5.4	7	6	5	6.4
1	1	4	1	-1	2	1	2	4	5	5	6	6	5	7	7	7	6	6	6	6	6	4	3	4	5	5	6	6	5	6	4	4.8	7	4.66667	5.66667	6
-1	1	5	1	-1	3	2	2	5	5	6	6	6	6	6	6	6	6	6	6	7	6	4	5	5	4	4	6	5	6	6	5	5	6	5.33333	6	6.2
1	1	4	-1	-1	2	1	2	6	6	6	6	6	6	7	7	7	7	7	7	7	7	6	6	6	5	2	6	6	6	6	6	5.5	7	6	6	7
-1	1	1	1	1	3	2	3	5	5	5	5	4	5	5	5	5	5	5	5	5	5	4	5	5	5	4	5	5	4	5	3	4.5	5	5	4.66667	5
-1	2	4	-1	-1	3	2	3	6	6	6	7	6	6	7	7	7	6	6	6	6	6	6	6	6	6	3	6	7	7	7	7	6.1	7	6	6.33333	6
1	3	4	1	-1	2	2	2	6	5	7	6	6	5	7	7	7	6	6	6	6	6	5	2	6	5	4	3	6	6	3	4	4.4	7	6	5.66667	6
-1	3	2	1	-1	3	2	1	5	5	5	5	5	5	7	7	6	5	5	5	5	5	7	6	5	4	4	6	5	5	5	6	5.3	6.66667	5	5	5
-1	1	1	1	1	3	2	1	3	3	5	3	2	2	6	6	5	5	5	5	4	5	3	4	4	5	2	4	4	6	5	6	4.3	5.66667	3.66667	2.33333	4.8
1	3	5	1	-1	1	2	3	4	4	5	5	5	5	7	7	7	7	7	7	7	7	4	6	5	5	2	6	6	4	6	6	5	7	4.33333	5	7
1	2	4	-1	-1	3	2	3	5	5	5	6	6	6	7	7	7	7	7	7	6	6	4	5	4	5	4	3	4	4	6	4	4.3	7	5	6	6.6
1	1	1	-1	1	2	2	2	7	7	7	6	5	5	6	6	6	3	6	2	6	6	7	7	7	6	7	7	7	7	7	6	6.8	6	7	5.33333	4.6
-1	5	5	-1	-1	3	2	3	6	5	5	7	7	7	7	7	7	7	7	6	6	7	3	4	3	6	2	3	4	7	3	4	3.9	7	5.33333	7	6.6
-1	1	1	-1	-1	3	2	3	6	6	6	6	6	6	5	5	5	5	5	5	5	5	6	3	4	5	4	3	5	5	5	5	4.5	5	6	6	5
1	1	3	1	-1	4	3	3	6	6	6	6	7	7	7	7	6	7	7	7	7	6	6	7	7	7	6	7	7	3	7	6	6.3	6.66667	6	6.66667	6.8
1	1	1	-1	1	3	3	1	6	6	6	7	6	4	6	6	6	6	7	6	7	7	4	5	5	4	5	5	5	6	7	4	5	6	6	5.66667	6.6
-1	1	2	-1	1	3	3	1	5	5	5	5	5	4	5	6	7	6	6	6	6	6	6	4	5	5	6	5	6	4	6	6	5.3	6	5	4.66667	6
-1	1	5	1	-1	2	2	2	5	5	5	6	5	6	6	6	5	6	6	5	6	6	6	6	4	4	5	6	5	5	6	5	5.2	5.66667	5	5.66667	5.8
-1	3	3	-1	1	2	2	2	3	3	6	6	6	6	6	6	6	6	6	6	5	5	4	2	4	4	2	2	6	6	2	4	3.6	6	4	6	5.6
-1	1	2	1	-1	3	2	1	5	4	4	5	5	5	6	6	4	5	5	5	5	5	6	6	6	4	5	6	6	6	7	6	5.8	5.33333	4.33333	5	5
1	1	3	-1	1	3	3	2	6	6	7	7	7	7	7	7	6	7	7	6	7	6	6	6	7	6	6	6	6	6	6	6	6.1	6.66667	6.33333	7	6.6
1	1	4	1	-1	3	2	2	6	5	6	6	6	6	7	7	7	7	7	7	6	6	6	4	5	6	4	4	6	6	4	6	5.1	7	5.66667	6	6.6
-1	1	3	-1	-1	2	2	3	6	5	6	6	6	6	7	7	7	6	6	7	6	6	5	6	5	5	5	6	6	6	5	6	5.5	7	5.66667	6	6.2
1	1	3	-1	1	2	2	1	5	4	4	5	5	5	5	6	6	5	5	6	5	5	3	3	4	4	3	3	4	5	3	4	3.6	5.66667	4.33333	5	5.2
1	1	4	-1	-1	4	3	1	4	4	4	6	5	5	7	7	7	6	6	6	6	6	7	7	7	6	6	7	6	4	7	6	6.3	7	4	5.33333	6
-1	4	5	-1	-1	4	2	1	4	4	6	6	6	6	5	5	5	5	5	5	5	5	5	5	5	4	4	5	4	4	5	4	4.5	5	4.66667	6	5
1	1	4	-1	-1	3	2	1	6	3	5	5	5	5	6	4	3	6	7	6	6	6	5	4	6	6	3	2	4	6	3	6	4.5	4.33333	4.66667	5	6.2
1	3	2	1	-1	3	2	1	6	6	6	6	6	6	6	6	6	6	6	6	6	6	6	6	6	6	6	6	6	6	6	6	6	6	6	6	6
-1	1	4	-1	-1	3	2	1	6	6	6	6	4	4	7	7	7	7	7	7	7	7	4	3	5	6	3	3	5	5	5	4	4.3	7	6	4.66667	7
-1	4	2	-1	1	2	3	1	7	5	5	7	7	6	6	6	6	7	7	7	7	6	3	5	3	4	5	4	4	5	4	5	4.2	6	5.66667	6.66667	6.8
-1	2	4	1	-1	5	2	2	4	4	4	5	5	4	5	5	5	5	5	6	5	5	5	5	5	5	5	5	5	5	5	5	5	5	4	4.66667	5.2
1	1	4	1	1	2	2	1	6	6	6	6	6	6	7	7	7	7	7	7	7	7	3	3	5	5	3	5	6	6	6	6	4.8	7	6	6	7
1	3	4	-1	1	2	2	3	6	6	6	6	5	5	6	6	6	6	6	6	6	6	4	6	5	5	5	5	6	4	6	6	5.2	6	6	5.33333	6
-1	1	5	1	-1	7	1	3	6	6	6	6	6	6	5	5	5	5	5	5	6	5	6	5	5	5	3	5	5	5	5	6	5	5	6	6	5.2
1	2	5	1	-1	2	2	2	6	6	6	6	6	6	6	6	6	6	6	5	5	6	6	6	4	6	2	6	5	6	6	6	5.3	6	6	6	5.6
1	5	3	1	-1	2	1	3	4	4	4	6	5	5	6	6	6	6	6	6	6	6	6	6	6	6	2	6	6	6	7	6	5.7	6	4	5.33333	6
-1	1	5	-1	-1	7	1	3	6	6	6	7	6	6	5	6	5	5	6	5	5	6	6	5	5	5	4	5	5	5	5	6	5.1	5.33333	6	6.33333	5.4
-1	4	1	-1	1	3	1	1	5	6	6	5	6	6	6	6	6	6	6	6	6	6	5	5	6	6	5	4	6	6	5	6	5.4	6	5.66667	5.66667	6
-1	1	4	-1	-1	3	1	2	4	6	5	4	4	4	6	6	4	4	4	4	4	4	5	3	4	4	4	3	5	4	5	6	4.3	5.33333	5	4	4
1	5	3	-1	-1	2	2	3	5	5	5	4	2	2	6	6	6	6	6	6	5	5	2	2	3	3	2	2	4	4	1	4	2.7	6	5	2.66667	5.6
-1	1	1	-1	1	2	2	1	4	4	4	6	3	4	6	6	6	5	4	6	5	4	4	4	4	4	3	3	4	6	4	4	4	6	4	4.33333	4.8
-1	3	3	-1	-1	1	2	1	5	5	4	7	4	7	6	6	6	7	6	7	7	6	6	6	6	5	4	7	6	7	5	7	5.9	6	4.66667	6	6.6
1	4	1	-1	1	2	2	3	7	7	7	7	5	6	7	7	7	7	7	7	7	7	4	4	4	7	4	4	5	6	4	4	4.6	7	7	6	7
-1	2	5	1	1	2	2	3	5	5	5	7	5	5	6	6	6	6	6	6	6	6	4	6	4	4	3	5	4	4	6	4	4.4	6	5	5.66667	6
1	4	4	-1	-1	3	2	2	5	5	5	7	6	6	7	7	7	6	6	6	6	6	4	4	4	4	4	4	4	4	4	4	4	7	5	6.33333	6
1	1	1	1	1	3	2	1	6	5	6	5	5	5	6	7	6	6	4	7	5	6	5	4	6	5	5	3	5	5	6	5	4.9	6.33333	5.66667	5	5.6
-1	1	4	1	-1	3	2	2	4	4	4	6	4	5	6	6	5	5	4	4	5	5	5	4	4	5	4	4	5	4	5	5	4.5	5.66667	4	5	4.6
-1	4	3	1	1	2	2	2	5	5	5	6	5	5	6	6	6	6	5	6	5	6	4	5	4	4	5	5	5	5	5	5	4.7	6	5	5.33333	5.6
-1	3	5	-1	-1	2	2	2	4	4	4	4	4	4	5	5	5	5	5	5	4	5	4	4	4	4	4	5	4	4	5	4	4.2	5	4	4	4.8
-1	1	4	-1	-1	2	1	1	6	7	7	7	7	7	7	7	7	7	7	7	7	7	4	6	4	3	5	4	4	6	5	5	4.6	7	6.66667	7	7
1	1	3	-1	1	2	2	1	7	7	7	5	1	1	7	7	7	6	5	6	7	6	1	1	1	1	2	1	1	2	1	1	1.2	7	7	2.33333	6
-1	3	5	1	1	2	3	1	4	4	4	4	4	4	5	4	4	4	4	4	4	4	3	4	3	4	4	3	4	4	4	4	3.7	4.33333	4	4	4
1	1	4	1	-1	3	1	3	5	5	5	6	4	4	6	6	6	6	6	6	6	6	6	6	7	7	6	6	7	7	7	6	6.5	6	5	4.66667	6
1	6	4	-1	-1	2	1	3	6	5	6	5	6	6	6	6	6	6	6	6	6	6	6	6	6	6	6	6	6	6	6	6	6	6	5.66667	5.66667	6
-1	2	4	-1	-1	1	1	3	5	5	5	5	5	5	5	5	5	5	5	5	5	5	4	4	4	4	4	4	4	4	4	4	4	5	5	5	5
-1	4	2	1	1	4	2	3	6	6	6	6	6	6	6	6	6	6	6	6	6	6	5	7	5	6	5	7	6	6	7	6	6	6	6	6	6
1	3	1	-1	1	2	2	1	5	5	5	6	4	5	7	7	7	6	6	6	6	6	6	2	5	6	3	3	5	6	4	4	4.4	7	5	5	6
1	4	4	-1	-1	1	1	3	6	6	6	6	6	6	6	6	6	6	6	6	6	6	6	6	6	5	2	6	6	6	5	6	5.4	6	6	6	6
-1	3	3	1	-1	3	2	1	3	2	2	4	3	4	5	5	5	4	4	4	4	4	5	4	5	6	4	6	6	6	6	4	5.2	5	2.33333	3.66667	4
1	1	3	1	1	2	2	1	4	4	4	4	4	4	4	4	4	4	1	1	1	4	1	1	7	4	4	7	7	4	7	7	4.9	4	4	4	2.2
1	3	3	1	-1	4	2	2	5	5	5	6	6	6	6	7	7	7	7	7	6	7	6	5	4	4	4	4	4	5	4	4	4.4	6.66667	5	6	6.8
-1	6	2	-1	1	2	1	1	4	4	4	7	6	7	7	7	7	7	6	6	7	7	4	4	4	4	4	4	4	7	4	4	4.3	7	4	6.66667	6.6
1	3	4	-1	-1	3	2	1	6	6	6	7	7	6	7	7	7	7	5	7	6	7	7	7	7	6	6	7	7	6	7	7	6.7	7	6	6.66667	6.4
-1	5	1	1	1	2	1	1	4	3	3	7	7	7	7	7	7	7	7	6	7	7	4	5	3	3	4	5	4	5	5	4	4.2	7	3.33333	7	6.8
1	1	4	-1	-1	2	1	2	7	7	6	6	6	6	7	7	7	6	6	6	6	6	4	3	4	4	2	2	2	6	3	4	3.4	7	6.66667	6	6
-1	2	3	1	-1	5	3	1	7	7	7	4	5	5	7	6	6	6	6	5	6	6	5	5	5	7	4	3	6	6	4	5	5	6.33333	7	4.66667	5.8
-1	1	2	-1	-1	4	2	1	5	6	5	4	5	4	5	5	5	6	5	4	6	6	6	7	5	6	6	6	6	4	7	6	5.9	5	5.33333	4.33333	5.4
-1	4	1	-1	1	2	2	1	5	6	5	6	6	6	7	6	6	5	6	6	6	6	6	4	4	5	3	2	4	7	3	4	4.2	6.33333	5.33333	6	5.8
-1	1	4	1	1	2	2	2	6	6	6	6	6	6	6	6	6	6	6	4	6	4	6	6	6	6	6	6	6	6	6	6	6	6	6	6	5.2
-1	3	5	-1	-1	1	1	3	5	5	4	5	4	4	5	5	5	5	4	5	5	4	4	4	5	4	4	5	5	5	5	4	4.5	5	4.66667	4.33333	4.6
-1	5	3	1	-1	3	2	1	5	5	5	5	5	5	6	6	6	6	6	6	6	6	5	5	4	4	5	5	5	4	5	5	4.7	6	5	5	6
1	1	2	-1	-1	5	2	3	4	4	3	7	7	3	7	6	6	7	6	4	4	5	5	4	2	4	4	5	3	4	4	4	3.9	6.33333	3.66667	5.66667	5.2
1	1	2	1	1	3	2	1	5	6	6	4	5	6	7	7	6	7	6	5	4	5	5	4	5	4	3	4	4	4	4	5	4.2	6.66667	5.66667	5	5.4
1	5	3	-1	-1	4	3	3	6	6	6	6	4	5	6	6	6	6	6	6	6	6	6	6	6	6	6	6	6	5	6	6	5.9	6	6	5	6
-1	1	5	-1	-1	3	2	1	5	5	5	5	4	4	6	6	6	5	6	6	5	5	5	5	5	5	5	5	5	5	5	5	5	6	5	4.33333	5.4
-1	5	5	1	-1	3	2	3	5	5	5	5	5	5	6	6	6	6	6	5	6	6	5	5	4	5	4	5	4	5	5	4	4.6	6	5	5	5.8
1	5	5	1	-1	3	1	2	5	5	5	6	6	6	6	6	6	6	7	6	6	6	6	4	4	5	4	5	4	5	4	4	4.5	6	5	6	6.2
-1	5	5	1	-1	3	2	3	6	6	6	6	6	6	6	6	6	6	5	6	6	6	4	5	4	5	5	5	5	6	6	2	4.7	6	6	6	5.8
-1	1	1	-1	1	2	2	3	5	5	5	6	4	4	5	4	5	5	5	5	5	5	4	4	4	4	4	4	5	6	4	4	4.3	4.66667	5	4.66667	5
1	1	4	1	-1	4	3	1	7	7	7	7	7	7	7	7	7	7	6	6	6	7	5	7	6	6	5	7	6	4	6	6	5.8	7	7	7	6.4
-1	3	1	-1	1	2	2	1	6	2	6	6	3	6	6	6	6	6	4	4	6	6	2	2	2	2	2	2	4	6	3	2	2.7	6	4.66667	5	5.2
-1	1	4	1	1	2	2	2	6	6	6	6	6	6	6	6	6	6	7	4	5	4	6	6	6	6	6	6	6	6	6	6	6	6	6	6	5.2
1	2	5	-1	-1	1	1	2	5	5	5	5	4	5	6	6	6	6	7	5	7	5	6	6	4	4	4	5	5	4	6	4	4.8	6	5	4.66667	6
-1	3	3	1	-1	2	2	1	4	4	4	4	4	4	4	4	4	4	4	3	4	5	4	4	4	4	4	4	4	4	4	4	4	4	4	4	4
-1	1	3	1	-1	4	2	3	5	5	5	6	6	5	6	5	5	4	4	4	4	4	5	3	5	6	4	3	4	5	4	5	4.4	5.33333	5	5.66667	4
-1	1	1	1	1	5	3	2	4	4	4	4	4	4	4	4	4	4	4	4	4	4	4	4	4	4	4	4	4	4	4	4	4	4	4	4	4
-1	1	2	-1	-1	1	2	1	4	4	4	4	4	4	4	4	4	4	5	3	4	4	4	4	4	4	4	4	4	4	4	4	4	4	4	4	4
1	4	3	1	1	4	2	1	6	6	6	6	6	6	6	6	6	6	6	6	6	6	6	2	6	6	2	2	6	6	2	6	4.4	6	6	6	6
1	5	2	-1	-1	2	2	1	6	6	7	5	5	6	7	7	7	7	7	7	7	7	4	2	5	6	2	2	4	5	3	3	3.6	7	6.33333	5.33333	7
-1	4	4	-1	1	2	1	3	6	6	6	6	6	6	6	6	6	6	6	5	6	7	5	5	6	6	4	6	6	6	6	6	5.6	6	6	6	6
1	1	4	1	-1	4	3	2	6	7	6	7	7	5	7	7	7	5	6	6	5	6	6	5	6	6	3	6	7	7	7	7	6	7	6.33333	6.33333	5.6
-1	1	4	1	-1	3	1	2	5	6	6	6	6	5	7	7	7	6	6	7	5	6	4	6	5	6	3	5	6	6	6	4	5.1	7	5.66667	5.66667	6
1	1	5	-1	-1	2	1	1	7	7	7	7	6	6	7	7	7	7	7	7	7	7	6	6	4	6	4	7	6	7	7	7	6	7	7	6.33333	7
1	4	3	-1	1	4	2	1	5	5	5	6	6	6	6	6	6	6	6	6	6	6	4	3	4	6	4	3	4	4	3	4	3.9	6	5	6	6
-1	2	3	1	1	4	3	2	5	5	4	5	6	6	7	7	7	5	5	5	5	5	5	7	5	5	5	6	6	5	6	6	5.6	7	4.66667	5.66667	5
1	1	3	-1	-1	5	2	3	6	6	6	6	7	7	7	7	7	6	6	6	7	5	6	7	6	4	3	7	6	6	7	6	5.8	7	6	6.66667	6
1	4	4	1	-1	3	2	2	6	6	6	7	6	6	6	6	7	6	6	6	6	6	5	6	4	6	2	6	4	6	6	6	5.1	6.33333	6	6.33333	6
-1	1	2	-1	1	5	3	1	4	4	4	7	6	6	7	7	7	7	5	6	7	6	5	6	6	6	7	7	7	7	7	5	6.3	7	4	6.33333	6.2
1	1	4	-1	-1	3	2	2	6	6	7	7	7	7	7	7	7	7	7	7	7	7	5	5	5	5	3	6	5	5	6	5	5	7	6.33333	7	7
1	4	1	1	1	2	2	1	5	5	5	5	5	5	5	5	5	5	5	4	6	5	5	4	4	5	4	4	5	5	4	4	4.4	5	5	5	5
-1	5	2	-1	-1	1	2	2	4	4	4	4	4	4	4	4	4	4	4	3	5	4	4	4	4	4	4	4	4	4	4	4	4	4	4	4	4
1	2	5	1	-1	3	1	2	5	6	6	6	6	6	6	6	6	6	6	6	6	6	5	3	5	4	3	3	5	6	4	6	4.4	6	5.66667	6	6
-1	2	3	1	1	2	2	1	4	4	5	5	5	2	4	6	6	6	6	6	6	6	5	4	5	4	5	5	6	4	6	6	5	5.33333	4.33333	4	6
1	6	2	-1	1	2	2	2	4	4	4	3	3	5	6	5	5	4	4	4	4	4	3	3	3	5	3	3	4	6	3	4	3.7	5.33333	4	3.66667	4
-1	5	4	-1	1	3	2	3	4	5	4	6	4	4	6	6	6	6	5	6	4	6	4	5	6	4	4	5	5	6	4	4	4.7	6	4.33333	4.66667	5.4
-1	4	5	1	-1	3	2	1	6	6	6	5	7	7	7	7	7	6	6	5	6	6	4	5	5	5	5	7	6	6	5	5	5.3	7	6	6.33333	5.8
-1	3	3	-1	1	2	2	1	5	5	5	6	4	4	7	7	7	7	7	7	7	7	2	3	4	5	2	2	4	7	2	3	3.4	7	5	4.66667	7
-1	1	4	1	-1	2	1	2	5	5	5	5	4	4	5	5	5	5	5	5	5	5	4	5	4	4	3	5	5	5	5	5	4.5	5	5	4.33333	5
-1	1	5	-1	-1	4	2	1	4	4	5	4	6	4	7	7	7	6	6	5	6	6	6	6	6	6	4	4	6	3	6	4	5.1	7	4.33333	4.66667	5.8
-1	1	5	-1	-1	3	1	3	4	4	4	4	4	4	7	7	7	7	7	7	7	7	4	6	4	4	4	4	4	4	4	4	4.2	7	4	4	7
1	3	3	1	-1	4	3	2	4	5	5	5	4	5	7	6	7	5	6	4	3	4	6	7	7	6	5	6	6	5	7	6	6.1	6.66667	4.66667	4.66667	4.4
1	2	2	1	1	2	2	1	7	6	6	4	5	4	6	6	6	7	7	6	6	5	4	3	3	5	2	6	4	4	2	6	3.9	6	6.33333	4.33333	6.2
1	1	2	1	1	1	1	2	6	5	6	6	7	6	6	5	5	6	5	6	5	5	6	3	6	7	3	3	6	6	4	4	4.8	5.33333	5.66667	6.33333	5.4
-1	1	1	-1	1	2	2	2	5	4	4	5	5	4	6	6	6	6	5	6	6	7	4	3	3	2	2	3	2	4	7	3	3.3	6	4.33333	4.66667	6
1	1	3	1	-1	3	2	2	5	6	6	6	6	6	7	6	6	5	6	5	6	6	6	6	6	6	3	6	6	2	6	6	5.3	6.33333	5.66667	6	5.6
1	1	4	1	-1	4	2	3	5	6	5	6	5	5	7	5	7	7	6	7	6	6	5	5	5	3	4	6	6	7	6	6	5.3	6.33333	5.33333	5.33333	6.4
-1	4	3	1	-1	2	2	2	5	4	3	5	6	5	5	3	5	5	6	6	4	3	4	3	4	3	4	3	4	5	4	5	3.9	4.33333	4	5.33333	4.8
1	1	3	1	-1	3	2	3	5	5	5	6	6	6	6	5	6	5	5	5	5	6	5	5	4	5	5	5	5	5	5	5	4.9	5.66667	5	6	5.2
1	3	2	1	1	4	2	1	5	4	5	5	5	5	5	4	5	5	4	4	5	5	5	3	5	5	3	3	5	5	3	5	4.2	4.66667	4.66667	5	4.6
1	5	3	-1	1	3	2	1	6	6	6	7	5	6	7	5	7	5	7	6	7	7	5	6	5	6	6	6	6	4	6	6	5.6	6.33333	6	6	6.4
1	1	3	1	-1	4	2	2	6	5	6	7	6	6	6	7	7	7	7	7	7	6	5	4	4	5	3	4	5	5	5	5	4.5	6.66667	5.66667	6.33333	6.8
1	1	1	1	1	2	1	1	6	5	6	5	6	6	6	6	7	6	7	6	6	5	6	4	6	6	2	2	5	5	3	5	4.4	6.33333	5.66667	5.66667	6
1	5	5	1	-1	3	2	1	6	6	6	5	6	5	6	4	6	6	5	7	6	6	4	5	4	5	4	5	6	6	4	5	4.8	5.33333	6	5.33333	6
-1	3	3	-1	-1	4	1	1	3	4	4	4	3	4	4	3	4	3	3	3	4	4	5	4	4	5	4	4	4	4	4	4	4.2	3.66667	3.66667	3.66667	3.4
-1	5	2	1	-1	3	3	1	5	5	5	6	5	5	4	5	5	5	4	4	3	4	6	6	5	6	3	5	5	4	5	5	5	4.66667	5	5.33333	4
1	1	2	-1	-1	3	2	2	6	6	6	6	3	5	6	5	6	4	5	5	3	5	3	3	4	4	2	3	3	5	2	3	3.2	5.66667	6	4.66667	4.4
1	1	4	-1	1	3	2	3	6	6	6	6	6	6	7	5	6	6	7	7	6	6	5	6	6	5	4	4	5	6	5	5	5.1	6	6	6	6.4
1	1	5	1	-1	3	1	3	4	5	6	6	6	6	6	5	7	6	5	6	6	6	4	4	4	4	4	4	4	4	4	4	4	6	5	6	5.8
1	1	3	-1	-1	6	3	1	5	5	5	6	6	6	6	5	6	6	5	5	6	4	5	5	5	6	5	4	6	6	5	6	5.3	5.66667	5	6	5.2
-1	2	3	1	-1	3	3	2	5	5	5	7	7	7	6	6	6	7	7	7	7	7	7	7	7	7	7	7	7	5	7	7	6.8	6	5	7	7
1	1	5	-1	-1	3	2	2	6	6	6	6	6	6	6	7	7	7	7	6	7	7	6	6	6	6	6	7	6	6	7	7	6.3	6.66667	6	6	6.8
1	1	3	-1	1	3	2	3	4	5	5	5	6	6	7	7	7	6	6	5	5	6	2	1	4	4	4	2	4	6	6	4	3.7	7	4.66667	5.66667	5.6
-1	1	4	1	1	2	2	2	6	6	6	6	6	6	6	5	6	6	5	4	6	4	6	6	6	6	6	6	6	6	6	6	6	5.66667	6	6	5
-1	3	5	-1	-1	1	1	3	5	5	4	5	4	4	4	5	5	5	4	3	5	4	4	4	5	4	4	5	5	5	5	4	4.5	4.66667	4.66667	4.33333	4.2
-1	5	3	1	-1	3	2	1	5	5	5	5	5	5	6	7	6	7	6	6	7	6	5	5	4	4	5	5	5	4	5	5	4.7	6.33333	5	5	6.4
1	1	2	-1	-1	5	2	3	4	4	3	7	6	3	7	6	6	7	6	4	4	5	5	4	2	4	4	5	3	4	4	4	3.9	6.33333	3.66667	5.33333	5.2
1	1	2	1	1	3	2	1	5	6	6	4	5	6	7	7	6	6	6	5	6	5	5	4	5	4	3	4	4	4	4	5	4.2	6.66667	5.66667	5	5.6
1	5	3	-1	-1	4	3	3	6	6	6	6	4	5	6	6	6	6	6	6	6	6	6	6	6	6	6	6	6	5	6	6	5.9	6	6	5	6
-1	1	5	-1	-1	3	2	1	5	5	5	5	4	4	5	6	6	5	5	6	5	5	5	5	5	5	5	5	5	5	5	5	5	5.66667	5	4.33333	5.2
-1	5	5	1	-1	3	2	3	5	5	5	5	5	5	6	5	6	6	5	6	6	6	5	5	4	5	4	5	4	5	5	4	4.6	5.66667	5	5	5.8
1	5	5	1	-1	3	1	2	5	5	5	6	6	6	6	6	6	6	6	6	6	6	6	4	4	5	4	5	4	5	4	4	4.5	6	5	6	6
-1	5	5	1	-1	3	2	3	6	6	6	6	5	6	6	6	5	6	5	6	7	6	4	5	4	5	5	5	5	6	6	2	4.7	5.66667	6	5.66667	6
-1	1	1	-1	1	2	2	3	5	5	5	6	4	4	5	4	5	5	5	5	5	4	4	4	4	4	4	4	5	6	4	4	4.3	4.66667	5	4.66667	4.8
1	1	4	1	-1	4	3	1	7	7	7	7	7	7	5	5	5	7	6	6	6	7	5	7	6	6	5	7	6	4	6	6	5.8	5	7	7	6.4
-1	3	1	-1	1	2	2	1	6	2	6	6	3	6	6	6	6	6	4	4	5	6	2	2	2	2	2	2	4	6	3	2	2.7	6	4.66667	5	5
1	1	3	1	1	2	2	1	4	4	4	4	4	4	4	4	4	2	1	2	1	3	1	1	7	4	4	7	7	4	7	7	4.9	4	4	4	1.8
1	3	3	1	-1	4	2	2	5	5	4	6	5	6	6	7	7	7	7	7	7	7	6	5	4	4	4	4	4	5	4	4	4.4	6.66667	4.66667	5.66667	7
-1	6	2	-1	1	2	1	1	4	4	4	7	7	7	7	6	7	6	7	7	7	7	4	4	4	4	4	4	4	7	4	4	4.3	6.66667	4	7	6.8
-1	1	5	1	-1	7	1	3	6	6	5	6	6	6	5	5	5	5	5	4	6	5	6	5	5	5	5	5	5	5	5	6	5.2	5	5.66667	6	5
1	2	5	1	-1	2	2	2	5	5	6	6	6	6	6	6	6	6	6	6	5	6	6	5	4	5	4	6	5	6	6	6	5.3	6	5.33333	6	5.8
1	5	3	1	-1	2	1	3	4	4	4	6	6	6	4	5	5	7	7	7	6	6	6	6	6	6	4	6	6	6	7	6	5.9	4.66667	4	6	6.6
-1	1	5	-1	-1	7	1	3	6	6	6	7	7	7	5	6	5	5	5	5	5	6	6	5	5	5	5	5	5	5	6	6	5.3	5.33333	6	7	5.2
-1	4	1	-1	1	3	1	1	5	5	5	5	6	6	6	5	6	6	6	6	6	6	5	5	6	6	5	4	6	6	5	6	5.4	5.66667	5	5.66667	6
-1	1	4	-1	-1	3	1	2	4	5	5	4	4	4	6	6	4	5	5	5	4	4	5	3	4	4	5	4	5	4	5	6	4.5	5.33333	4.66667	4	4.6
1	5	3	-1	-1	2	2	3	5	5	5	4	4	5	6	6	6	6	6	6	6	5	2	2	3	3	2	2	4	4	3	4	2.9	6	5	4.33333	5.8
-1	1	1	-1	1	2	2	1	4	4	4	5	3	4	6	6	4	5	4	4	5	4	4	4	4	4	3	3	4	5	4	4	3.9	5.33333	4	4	4.4
-1	3	3	-1	-1	1	2	1	5	5	4	6	4	7	6	6	6	7	6	7	7	6	6	6	6	5	4	6	6	7	5	7	5.8	6	4.66667	5.66667	6.6
1	4	1	-1	1	2	2	3	7	7	7	7	5	6	7	7	7	7	7	7	7	7	4	4	4	6	4	4	5	6	4	4	4.5	7	7	6	7
-1	2	5	1	1	2	2	3	5	5	5	7	5	5	6	6	6	6	6	6	6	6	4	6	4	3	3	5	4	5	5	4	4.3	6	5	5.66667	6
1	4	4	-1	-1	3	2	2	5	5	5	7	6	6	6	6	6	7	6	6	6	6	4	5	4	5	4	4	4	4	4	4	4.2	6	5	6.33333	6.2
1	1	1	1	1	3	2	1	6	5	6	5	5	5	6	7	6	5	4	7	5	6	5	4	6	5	5	4	5	5	6	5	5	6.33333	5.66667	5	5.4
-1	1	4	1	-1	3	2	2	4	4	4	5	4	5	6	6	5	5	4	4	4	5	5	4	4	5	4	4	5	5	5	5	4.6	5.66667	4	4.66667	4.4
1	1	3	-1	1	3	2	3	4	5	5	5	5	6	5	5	6	6	7	5	5	6	2	1	4	4	4	2	4	6	6	4	3.7	5.33333	4.66667	5.33333	5.8
-1	1	4	-1	-1	3	3	3	5	4	4	5	5	5	4	5	4	5	5	5	5	5	5	4	5	5	3	4	4	5	5	5	4.5	4.33333	4.33333	5	5
1	1	3	-1	-1	3	2	1	5	5	5	6	6	6	6	6	5	6	6	6	6	6	6	6	5	6	6	6	6	4	6	6	5.7	5.66667	5	6	6
1	1	4	-1	-1	3	2	2	6	6	6	6	6	6	7	5	6	7	7	7	7	7	6	7	5	6	6	7	6	5	7	6	6.1	6	6	6	7
-1	3	4	1	-1	3	2	2	7	6	6	5	5	5	5	6	6	7	6	6	6	6	5	5	5	5	6	5	5	5	5	5	5.1	5.66667	6.33333	5	6.2
-1	3	2	1	1	2	1	1	6	5	5	6	6	5	4	5	5	6	4	5	5	5	1	1	4	5	2	1	4	4	1	4	2.7	4.66667	5.33333	5.66667	5
1	1	1	-1	1	3	3	2	6	5	7	6	6	6	7	7	6	7	6	6	7	6	7	3	4	4	3	4	5	6	5	5	4.6	6.66667	6	6	6.4
-1	2	4	1	-1	4	2	1	6	6	6	5	4	4	6	6	4	6	5	6	6	6	4	4	4	4	4	4	4	5	4	4	4.1	5.33333	6	4.33333	5.8
1	3	2	-1	-1	2	3	2	5	5	5	6	4	4	7	7	7	7	7	7	6	6	4	4	5	6	5	5	6	6	7	5	5.3	7	5	4.66667	6.6
1	4	1	-1	1	1	2	1	4	4	4	4	2	4	7	7	7	6	6	6	6	6	2	1	4	4	5	1	4	7	2	2	3.2	7	4	3.33333	6
-1	1	2	-1	-1	2	2	1	4	3	4	4	3	4	5	5	4	6	6	6	6	6	6	7	5	5	6	7	5	5	7	5	5.8	4.66667	3.66667	3.66667	6
-1	2	1	-1	1	1	2	1	5	5	4	5	3	5	6	5	5	5	5	5	3	4	5	1	4	4	2	2	4	5	4	5	3.6	5.33333	4.66667	4.33333	4.4
1	4	2	1	-1	4	1	2	6	4	6	6	6	5	6	6	6	6	4	5	6	6	6	3	6	7	2	2	5	6	2	6	4.5	6	5.33333	5.66667	5.4
-1	3	2	-1	1	2	2	3	5	5	5	6	5	6	5	5	5	6	6	6	6	6	5	5	4	5	4	5	4	4	5	4	4.5	5	5	5.66667	6
-1	4	4	-1	1	3	3	3	6	4	4	6	6	6	6	6	6	7	7	6	7	7	5	7	6	6	4	7	6	6	7	5	5.9	6	4.66667	6	6.8
-1	2	2	1	1	3	2	2	6	6	5	6	7	6	6	6	5	6	6	4	6	5	4	7	5	5	6	7	6	5	7	4	5.6	5.66667	5.66667	6.33333	5.4
